# Supplementary material for: Who participates in value-based care models? Physician characteristics and implications for value-based care
Source: Health Aff Sch. 2024 Jul 16;2(8):qxae087. doi: 10.1093/haschl/qxae087 (PMC11296673; doi:10.1093/haschl/qxae087)
Supplement: qxae087_Supplementary_Data [file qxae087_supplementary_data.zip]

Archive with 2 entries (2 files):
- Supplemental Material.docx
- coi_disclosure.docx
